# Supplementary material for: Tumors Established in a Defective Immune Environment Reprogram the Oncogenic Signaling Pathways to Escalate Tumor Antigenicity
Source: Biomedicines. 2024 Apr 11;12(4):846. doi: 10.3390/biomedicines12040846 (PMC11047836; doi:10.3390/biomedicines12040846)
Supplement: Supplementary file 1 [file biomedicines-12-00846-s001.zip]

Archive with 2 entries (2 files):
- Supplementary figure.pdf
- Table S1.xlsx
